# Supplementary material for: Estimating breast tissue-specific DNA methylation age using next-generation sequencing data
Source: Clin Epigenetics. 2020 Mar 12;12:45. doi: 10.1186/s13148-020-00834-4 (PMC7282053; doi:10.1186/s13148-020-00834-4)
Supplement: Supplementary file 1 — Additional file 1. Coefficient values for the breast tissue-specific DNAm age model. This comma-delimited value (csv) text file contains the genomic location, model coefficients, and gene annotations for the set of 286 clock CpGs derived in this study. [file 13148_2020_834_MOESM1_ESM.csv]

Coef.ID	Coef.Value	chr	start	end	promoter	promoter_ENTREZID	gene	gene_ENTREZID	nearest	nearest_ENTREZID	genelist	description
Intercept	0.114018186
chr1:1911175	0.00118738	chr1	1911174	1911175			CFAP74	85452			CFAP74	cilia and flagella associated protein 74 [Source:HGNC Symbol;Acc:HGNC:29368]
chr1:5701303	0.122117573	chr1	5701302	5701303
chr1:10002945	0.001190509	chr1	10002944	10002945	NMNAT1	64802	LZIC	84328			NMNAT1	nicotinamide nucleotide adenylyltransferase 1 [Source:HGNC Symbol;Acc:HGNC:17877]
chr1:11714323	-0.091232853	chr1	11714322	11714323	FBXO44	93611	FBXO2	26232			FBXO44	F-box protein 44 [Source:HGNC Symbol;Acc:HGNC:24847]
chr1:16161898	-0.532208376	chr1	16161897	16161898			FLJ37453	729614			FLJ37453	Uncharacterized LOC729614 [Source: Gene Cards]
chr1:28241577	0.27082004	chr1	28241576	28241577	RPA2	6118					RPA2	replication protein A2 [Source:HGNC Symbol;Acc:HGNC:10290]
chr1:33772853	0.051611755	chr1	33772852	33772853			A3GALT2	127550			A3GALT2	alpha 1,3-galactosyltransferase 2 [Source:HGNC Symbol;Acc:HGNC:30005]
chr1:33772871	0.294518045	chr1	33772870	33772871			A3GALT2	127550			A3GALT2	alpha 1,3-galactosyltransferase 2 [Source:HGNC Symbol;Acc:HGNC:30005]
chr1:45965927	-0.899209581	chr1	45965926	45965927	MMACHC	126661/25974	MMACHC	25974			MMACHC	metabolism of cobalamin associated C [Source:HGNC Symbol;Acc:HGNC:24525]
chr1:53308705	0.255856838	chr1	53308704	53308705			ZYG11A	440590			ZYG11A	zyg-11 family member A, cell cycle regulator [Source:HGNC Symbol;Acc:HGNC:32058]
chr1:59249244	-0.110061792	chr1	59249243	59249244	LINC01135	100131060	JUN	3725			LINC01135	long intergenic non-protein coding RNA 1135 [Source:HGNC Symbol;Acc:HGNC:49450]
chr1:91300559	0.012037233	chr1	91300558	91300559					ZNF644	ZNF644	ZNF644	zinc finger protein 644 [Source:HGNC Symbol;Acc:HGNC:29222]
chr1:91301259	0.104008298	chr1	91301258	91301259					ZNF644	ZNF644	ZNF644	zinc finger protein 644 [Source:HGNC Symbol;Acc:HGNC:29222]
chr1:94147797	-0.033682034	chr1	94147796	94147797			BCAR3	8412			BCAR3	BCAR3 adaptor protein, NSP family member [Source:HGNC Symbol;Acc:HGNC:973]
chr1:155167496	-0.004910605	chr1	155167495	155167496			THBS3	7059			THBS3	thrombospondin 3 [Source:HGNC Symbol;Acc:HGNC:11787]
chr1:161494946	0.053958629	chr1	161494945	161494946			HSPA6	3310			HSPA6	heat shock protein family A (Hsp70) member 6 [Source:HGNC Symbol;Acc:HGNC:5239]
chr1:183386037	0.191555023	chr1	183386036	183386037			NMNAT2	23057			NMNAT2	nicotinamide nucleotide adenylyltransferase 2 [Source:HGNC Symbol;Acc:HGNC:16789]
chr1:204643556	0.088788964	chr1	204643555	204643556			LRRN2	10446/4194			LRRN2	leucine rich repeat neuronal 2 [Source:HGNC Symbol;Acc:HGNC:16914]
chr1:207996319	-0.345426035	chr1	207996318	207996319					LOC148696	LOC148696	LOC148696	Uncharacterized LOC148696 [Source: Gene Cards]
chr1:230562661	0.520746512	chr1	230562660	230562661	PGBD5	79605					PGBD5	piggyBac transposable element derived 5 [Source:HGNC Symbol;Acc:HGNC:19405]
chr1:235812018	0.028731528	chr1	235812017	235812018			GNG4	2786			GNG4	G protein subunit gamma 4 [Source:HGNC Symbol;Acc:HGNC:4407]
chr1:242011675	0.071908236	chr1	242011674	242011675	EXO1	9156	EXO1	9156			EXO1	exonuclease 1 [Source:HGNC Symbol;Acc:HGNC:3511]
chr2:16081903	0.31234173	chr2	16081902	16081903	MYCNOS	10408	MYCN	4613			MYCNOS	MYCN opposite strand [Source:HGNC Symbol;Acc:HGNC:16911]
chr2:19548256	0.062407827	chr2	19548255	19548256	MIR4757	100616307	MIR4757	100616307			MIR4757	microRNA 4757 [Source:HGNC Symbol;Acc:HGNC:41746]
chr2:30142982	0.094799583	chr2	30142981	30142982			ALK	238			ALK	ALK receptor tyrosine kinase [Source:HGNC Symbol;Acc:HGNC:427]
chr2:32581942	0.121782697	chr2	32581941	32581942	BIRC6	57448					BIRC6	baculoviral IAP repeat containing 6 [Source:HGNC Symbol;Acc:HGNC:13516]
chr2:32581955	-0.448076201	chr2	32581954	32581955	BIRC6	57448					BIRC6	baculoviral IAP repeat containing 6 [Source:HGNC Symbol;Acc:HGNC:13516]
chr2:43823345	0.075257894	chr2	43823344	43823345	THADA	63892					THADA	THADA armadillo repeat containing [Source:HGNC Symbol;Acc:HGNC:19217]
chr2:47798411	0.00910659	chr2	47798410	47798411	KCNK12	56660	MSH2	4436			KCNK12	potassium two pore domain channel subfamily K member 12 [Source:HGNC Symbol;Acc:HGNC:6274]
chr2:55077334	0.090198696	chr2	55077333	55077334			EML6	400954			EML6	EMAP like 6 [Source:HGNC Symbol;Acc:HGNC:35412]
chr2:105471213	0.033008271	chr2	105471212	105471213	POU3F3	5455					POU3F3	POU class 3 homeobox 3 [Source:HGNC Symbol;Acc:HGNC:9216]
chr2:106015739	0.096546434	chr2	106015738	106015739			FHL2	2274			FHL2	four and a half LIM domains 2 [Source:HGNC Symbol;Acc:HGNC:3703]
chr2:106015748	0.095351179	chr2	106015747	106015748			FHL2	2274			FHL2	four and a half LIM domains 2 [Source:HGNC Symbol;Acc:HGNC:3703]
chr2:106015754	0.009279364	chr2	106015753	106015754			FHL2	2274			FHL2	four and a half LIM domains 2 [Source:HGNC Symbol;Acc:HGNC:3703]
chr2:106015767	2.70E-05	chr2	106015766	106015767			FHL2	2274			FHL2	four and a half LIM domains 2 [Source:HGNC Symbol;Acc:HGNC:3703]
chr2:119067759	0.22304147	chr2	119067758	119067759					INSIG2	INSIG2	INSIG2	insulin induced gene 2 [Source:HGNC Symbol;Acc:HGNC:20452]
chr2:124783083	0.183438464	chr2	124783082	124783083			CNTNAP5	129684			CNTNAP5	contactin associated protein like 5 [Source:HGNC Symbol;Acc:HGNC:18748]
chr2:162280473	0.250133874	chr2	162280472	162280473			TBR1	10716			TBR1	T-box, brain 1 [Source:HGNC Symbol;Acc:HGNC:11590]
chr2:171573687	0.012066052	chr2	171573686	171573687			SP5	389058			SP5	Sp5 transcription factor [Source:HGNC Symbol;Acc:HGNC:14529]
chr2:176981054	0.058623291	chr2	176981053	176981054	HOXD10	3236					HOXD10	homeobox D10 [Source:HGNC Symbol;Acc:HGNC:5133]
chr2:176992970	0.127492972	chr2	176992969	176992970	HOXD8	3234					HOXD8	homeobox D8 [Source:HGNC Symbol;Acc:HGNC:5139]
chr2:216300785	0.020409493	chr2	216300784	216300785	FN1	2335	FN1	2335			FN1	fibronectin 1 [Source:HGNC Symbol;Acc:HGNC:3778]
chr2:231692701	0.079965664	chr2	231692700	231692701					CAB39	CAB39	CAB39	calcium binding protein 39 [Source:HGNC Symbol;Acc:HGNC:20292]
chr2:232572151	0.363881384	chr2	232572150	232572151	PTMA	5757					PTMA	prothymosin alpha [Source:HGNC Symbol;Acc:HGNC:9623]
chr2:232791276	-0.028906244	chr2	232791275	232791276	NPPC	4880					NPPC	natriuretic peptide C [Source:HGNC Symbol;Acc:HGNC:7941]
chr2:234776849	0.048920256	chr2	234776848	234776849			MSL3P1	151507			MSL3P1	MSL complex subunit 3 pseudogene 1 [Source:HGNC Symbol;Acc:HGNC:17837]
chr2:238990484	-0.021738146	chr2	238990483	238990484			SCLY	100533179/51540			SCLY	selenocysteine lyase [Source:HGNC Symbol;Acc:HGNC:18161]
chr2:241526442	-0.218077311	chr2	241526441	241526442			CAPN10	11132			CAPN10	calpain 10 [Source:HGNC Symbol;Acc:HGNC:1477]
chr3:33840130	0.119138662	chr3	33840129	33840130	PDCD6IP	10015	PDCD6IP	10015			PDCD6IP	programmed cell death 6 interacting protein [Source:HGNC Symbol;Acc:HGNC:8766]
chr3:39425176	0.072716869	chr3	39425175	39425176			SLC25A38	54977			SLC25A38	solute carrier family 25 member 38 [Source:HGNC Symbol;Acc:HGNC:26054]
chr3:42003451	-0.461273855	chr3	42003450	42003451			ULK4	54986			ULK4	unc-51 like kinase 4 [Source:HGNC Symbol;Acc:HGNC:15784]
chr3:42632588	0.466602481	chr3	42632587	42632588			SS18L2	51188/9117			SS18L2	SS18 like 2 [Source:HGNC Symbol;Acc:HGNC:15593]
chr3:44803456	0.02841012	chr3	44803455	44803456	KIAA1143	57456	KIF15	56992			KIAA1143	KIAA1143 [Source:HGNC Symbol;Acc:HGNC:29198]
chr3:48282916	0.018689018	chr3	48282915	48282916			ZNF589	51385			ZNF589	zinc finger protein 589 [Source:HGNC Symbol;Acc:HGNC:16747]
chr3:49756592	0.096390464	chr3	49756591	49756592			AMIGO3	386724/63891			AMIGO3	adhesion molecule with Ig like domain 3 [Source:HGNC Symbol;Acc:HGNC:24075]
chr3:49977123	-0.005599654	chr3	49977122	49977123	RBM6	10180					RBM6	RNA binding motif protein 6 [Source:HGNC Symbol;Acc:HGNC:9903]
chr3:52931757	-0.976882247	chr3	52931756	52931757	STIMATE-MUSTN1	100526772					STIMATE-MUSTN1	STIMATE-MUSTN1 Readthrough [Source: Gene Cards]
chr3:122134949	-0.007383921	chr3	122134948	122134949	WDR5B	54554					WDR5B	WD repeat domain 5B [Source:HGNC Symbol;Acc:HGNC:17826]
chr3:150803212	0.396807925	chr3	150803211	150803212	MED12L	116931					MED12L	mediator complex subunit 12 like [Source:HGNC Symbol;Acc:HGNC:16050]
chr3:160122245	0.071555293	chr3	160122244	160122245	MIR16	406949/406951	SMC4	10051/57560			MIR16	MicroRNA 16 [Source: Gene Cards]
chr3:194393244	-4.23E-05	chr3	194393243	194393244	LSG1	55341					LSG1	large 60S subunit nuclear export GTPase 1 [Source:HGNC Symbol;Acc:HGNC:25652]
chr4:15004432	-0.147072761	chr4	15004431	15004432	CPEB2	132864/441009	CPEB2	132864			CPEB2	cytoplasmic polyadenylation element binding protein 2 [Source:HGNC Symbol;Acc:HGNC:21745]
chr4:40752056	0.012454218	chr4	40752055	40752056	NSUN7	79730	NSUN7	79730			NSUN7	NOP2/Sun RNA methyltransferase family member 7 [Source:HGNC Symbol;Acc:HGNC:25857]
chr4:147444047	-0.268378946	chr4	147444046	147444047	SLC10A7	84068					SLC10A7	solute carrier family 10 member 7 [Source:HGNC Symbol;Acc:HGNC:23088]
chr4:147558457	0.252796847	chr4	147558456	147558457	POU4F2	5458					POU4F2	POU class 4 homeobox 2 [Source:HGNC Symbol;Acc:HGNC:9219]
chr4:174439914	0.029465804	chr4	174439913	174439914					HAND2	HAND2	HAND2	heart and neural crest derivatives expressed 2 [Source:HGNC Symbol;Acc:HGNC:4808]
chr5:6633447	-0.106264966	chr5	6633446	6633447	NSUN2	54888/6715	NSUN2	54888			NSUN2	NOP2/Sun RNA methyltransferase 2 [Source:HGNC Symbol;Acc:HGNC:25994]
chr5:16179290	0.038795479	chr5	16179289	16179290			11-Mar	441061			11-Mar	Membrane Associated Ring-CH-Type Finger 11 [Source: Gene Cards]
chr5:37837694	0.277817165	chr5	37837693	37837694			GDNF	2668			GDNF	glial cell derived neurotrophic factor [Source:HGNC Symbol;Acc:HGNC:4232]
chr5:72732935	0.066050916	chr5	72732934	72732935					BTF3	BTF3	BTF3	basic transcription factor 3 [Source:HGNC Symbol;Acc:HGNC:1125]
chr5:110074577	-0.558426234	chr5	110074576	110074577			SLC25A46	91137			SLC25A46	solute carrier family 25 member 46 [Source:HGNC Symbol;Acc:HGNC:25198]
chr5:121669095	-0.212492276	chr5	121669094	121669095			SNCAIP	9627			SNCAIP	synuclein alpha interacting protein [Source:HGNC Symbol;Acc:HGNC:11139]
chr5:131347831	0.354666195	chr5	131347830	131347831	ACSL6	23305	ACSL6	23305			ACSL6	acyl-CoA synthetase long chain family member 6 [Source:HGNC Symbol;Acc:HGNC:16496]
chr5:134181241	-0.003525675	chr5	134181240	134181241	C5orf24	134553					C5orf24	chromosome 5 open reading frame 24 [Source:HGNC Symbol;Acc:HGNC:26746]
chr5:140793402	0.172302823	chr5	140793401	140793402			PCDHGB6	56100/56101/56102/56103/56104/56106/56107/56108/56109/56110/56111/56112/56113/56114/8641/9708			PCDHGB6	protocadherin gamma subfamily B, 6 [Source:HGNC Symbol;Acc:HGNC:8713]
chr5:140794749	0.030740156	chr5	140794748	140794749			PCDHGB3	56100/56101/56102/56103/56104/56106/56107/56108/56109/56110/56111/56112/56113/56114/8641/9708			PCDHGB3	protocadherin gamma subfamily B, 3 [Source:HGNC Symbol;Acc:HGNC:8710]
chr5:140800761	0.122463415	chr5	140800760	140800761			PCDHGB7	56099/56100/56101/56102/56103/56104/56105/56106/56107/56108/56109/56110/56111/56112/56113/56114/8641/9708			PCDHGB7	protocadherin gamma subfamily B, 7 [Source:HGNC Symbol;Acc:HGNC:8714]
chr5:170288916	0.057899983	chr5	170288915	170288916	RANBP17	64901	RANBP17	64901			RANBP17	RAN binding protein 17 [Source:HGNC Symbol;Acc:HGNC:14428]
chr5:175969973	-0.484761037	chr5	175969972	175969973			CDHR2	54825			CDHR2	cadherin related family member 2 [Source:HGNC Symbol;Acc:HGNC:18231]
chr5:176779051	0.011144218	chr5	176779050	176779051	LMAN2	10960					LMAN2	lectin, mannose binding 2 [Source:HGNC Symbol;Acc:HGNC:16986]
chr6:3000092	-0.350346533	chr6	3000091	3000092			NQO2	4835			NQO2	N-ribosyldihydronicotinamide:quinone reductase 2 [Source:HGNC Symbol;Acc:HGNC:7856]
chr6:10404895	0.534770622	chr6	10404894	10404895			TFAP2A	7020			TFAP2A	transcription factor AP-2 alpha [Source:HGNC Symbol;Acc:HGNC:11742]
chr6:11044877	0.023326067	chr6	11044876	11044877	ELOVL2	54898	AS1	100506409			ELOVL2	ELOVL fatty acid elongase 2 [Source:HGNC Symbol;Acc:HGNC:14416]
chr6:27100956	0.122885774	chr6	27100955	27100956	HIST1H2BJ	8969/8970	HIST1H2AG	8969			HIST1H2BJ	histone cluster 1 H2B family member j [Source:HGNC Symbol;Acc:HGNC:4761]
chr6:27100996	0.694210604	chr6	27100995	27100996	HIST1H2AG	8969/8970	HIST1H2AG	8969			HIST1H2AG	histone cluster 1 H2A family member g [Source:HGNC Symbol;Acc:HGNC:4737]
chr6:27115087	0.266777829	chr6	27115086	27115087	HIST1H2BK	100422934/85236	HIST1H2AH	85235			HIST1H2BK	histone cluster 1 H2B family member k [Source:HGNC Symbol;Acc:HGNC:13954]
chr6:27782197	0.055918505	chr6	27782196	27782197	HIST1H2BM	8342	HIST1H2AJ	8331			HIST1H2BM	histone cluster 1 H2B family member m [Source:HGNC Symbol;Acc:HGNC:4750]
chr6:27833402	0.498138991	chr6	27833401	27833402			HIST1H2AL	8332			HIST1H2AL	histone cluster 1 H2A family member l [Source:HGNC Symbol;Acc:HGNC:4730]
chr6:27839945	0.0802224	chr6	27839944	27839945	HIST1H3I	8354	HIST1H3I	8354			HIST1H3I	histone cluster 1 H3 family member i [Source:HGNC Symbol;Acc:HGNC:4771]
chr6:27841218	0.02453962	chr6	27841217	27841218	HIST1H3I	8354/8368	HIST1H4L	8368			HIST1H3I	histone cluster 1 H3 family member i [Source:HGNC Symbol;Acc:HGNC:4771]
chr6:33240059	0.715189639	chr6	33240058	33240059					BAK1	BAK1	BAK1	BCL2 antagonist/killer 1 [Source:HGNC Symbol;Acc:HGNC:949]
chr6:33421922	0.026751129	chr6	33421921	33421922					BAK1	BAK1	BAK1	BCL2 antagonist/killer 1 [Source:HGNC Symbol;Acc:HGNC:949]
chr6:34789028	-0.013658328	chr6	34789027	34789028			UHRF1BP1	54887			UHRF1BP1	UHRF1 binding protein 1 [Source:HGNC Symbol;Acc:HGNC:21216]
chr6:35311338	-0.12537127	chr6	35311337	35311338			PPARD	5467			PPARD	peroxisome proliferator activated receptor delta [Source:HGNC Symbol;Acc:HGNC:9235]
chr6:43139351	0.263242179	chr6	43139350	43139351			SRF	6722			SRF	serum response factor [Source:HGNC Symbol;Acc:HGNC:11291]
chr6:56708126	-0.141275684	chr6	56708125	56708126			DST	667			DST	dystonin [Source:HGNC Symbol;Acc:HGNC:1090]
chr6:76312398	-0.673573671	chr6	76312397	76312398			SENP6	26054			SENP6	SUMO specific peptidase 6 [Source:HGNC Symbol;Acc:HGNC:20944]
chr6:88193583	-0.055343401	chr6	88193582	88193583			CFAP206	10559/154313			CFAP206	cilia and flagella associated protein 206 [Source:HGNC Symbol;Acc:HGNC:21405]
chr6:89941393	-0.03364826	chr6	89941392	89941393	GABRR1	2569					GABRR1	gamma-aminobutyric acid type A receptor rho1 subunit [Source:HGNC Symbol;Acc:HGNC:4090]
chr6:107349612	-0.138090277	chr6	107349611	107349612			C6orf203	51250			C6orf203	chromosome 6 open reading frame 203 [Source:HGNC Symbol;Acc:HGNC:17971]
chr6:107956056	0.036430554	chr6	107956055	107956056			SOBP	55084			SOBP	sine oculis binding protein homolog [Source:HGNC Symbol;Acc:HGNC:29256]
chr6:127662111	-0.226056279	chr6	127662110	127662111			ECHDC1	55862			ECHDC1	ethylmalonyl-CoA decarboxylase 1 [Source:HGNC Symbol;Acc:HGNC:21489]
chr6:139309627	-0.513812122	chr6	139309626	139309627	REPS1	85021					REPS1	RALBP1 associated Eps domain containing 1 [Source:HGNC Symbol;Acc:HGNC:15578]
chr6:139695318	0.390038423	chr6	139695317	139695318			CITED2	10370			CITED2	Cbp/p300 interacting transactivator with Glu/Asp rich carboxy-terminal domain 2 [Source:HGNC Symbol;Acc:HGNC:1987]
chr6:154831537	0.017032445	chr6	154831536	154831537			IPCEF1	154043/26034			IPCEF1	interaction protein for cytohesin exchange factors 1 [Source:HGNC Symbol;Acc:HGNC:21204]
chr6:167880382	-0.060662814	chr6	167880381	167880382					TCP10	TCP10	TCP10	t-complex 10 [Source:HGNC Symbol;Acc:HGNC:11656]
chr7:1917587	-0.19895609	chr7	1917586	1917587			MAD1L1	8379			MAD1L1	mitotic arrest deficient 1 like 1 [Source:HGNC Symbol;Acc:HGNC:6762]
chr7:2472938	-0.205450085	chr7	2472937	2472938			CHST12	55501			CHST12	carbohydrate sulfotransferase 12 [Source:HGNC Symbol;Acc:HGNC:17423]
chr7:4671464	-0.047667428	chr7	4671463	4671464					FOXK1	FOXK1	FOXK1	forkhead box K1 [Source:HGNC Symbol;Acc:HGNC:23480]
chr7:6986796	0.028642105	chr7	6986795	6986796					CCZ1B	CCZ1B	CCZ1B	CCZ1 homolog B, vacuolar protein trafficking and biogenesis associated [Source:HGNC Symbol;Acc:HGNC:21717]
chr7:27142437	0.001419817	chr7	27142436	27142437	HOXA2	3199					HOXA2	homeobox A2 [Source:HGNC Symbol;Acc:HGNC:5103]
chr7:30194206	0.211734234	chr7	30194205	30194206			MTURN	222166			MTURN	maturin, neural progenitor differentiation regulator homolog [Source:HGNC Symbol;Acc:HGNC:25457]
chr7:88389050	0.001581594	chr7	88389049	88389050			ZNF804B	219578			ZNF804B	zinc finger protein 804B [Source:HGNC Symbol;Acc:HGNC:21958]
chr7:100253998	0.002910435	chr7	100253997	100253998	ACTL6B	51412	ACTL6B	51412			ACTL6B	actin like 6B [Source:HGNC Symbol;Acc:HGNC:160]
chr7:107383658	0.007287183	chr7	107383657	107383658	CBLL1	79872					CBLL1	Cbl proto-oncogene like 1 [Source:HGNC Symbol;Acc:HGNC:21225]
chr7:130418458	0.042881696	chr7	130418457	130418458			KLF14	136259			KLF14	Kruppel like factor 14 [Source:HGNC Symbol;Acc:HGNC:23025]
chr7:148725721	-0.061259892	chr7	148725720	148725721	PDIA4	9601	PDIA4	9601			PDIA4	protein disulfide isomerase family A member 4 [Source:HGNC Symbol;Acc:HGNC:30167]
chr7:150020382	0.062556106	chr7	150020381	150020382			ACTR3C	653857/65999			ACTR3C	actin related protein 3C [Source:HGNC Symbol;Acc:HGNC:37282]
chr7:150075994	0.79206436	chr7	150075993	150075994	ZNF775	285971					ZNF775	zinc finger protein 775 [Source:HGNC Symbol;Acc:HGNC:28501]
chr7:156685016	-0.406394865	chr7	156685015	156685016			LMBR1	64327			LMBR1	limb development membrane protein 1 [Source:HGNC Symbol;Acc:HGNC:13243]
chr8:962454	0.254424813	chr8	962453	962454
chr8:6692411	-0.080427683	chr8	6692410	6692411			XKR5	389610			XKR5	XK Related 5 [Source: Gene Cards]
chr8:12042923	-0.065309599	chr8	12042922	12042923			FAM86B1	100506990/245940/85002			FAM86B1	family with sequence similarity 86 member B1 [Source:HGNC Symbol;Acc:HGNC:28268]
chr8:28240345	-0.084935093	chr8	28240344	28240345			ZNF395	55893			ZNF395	zinc finger protein 395 [Source:HGNC Symbol;Acc:HGNC:18737]
chr8:42752420	-0.278899171	chr8	42752419	42752420	MIR4469	100616115/81790	HOOK3	84376			MIR4469	microRNA 4469 [Source:HGNC Symbol;Acc:HGNC:41556]
chr8:93112109	-0.040004135	chr8	93112108	93112109			RUNX1T1	862			RUNX1T1	RUNX1 translocation partner 1 [Source:HGNC Symbol;Acc:HGNC:1535]
chr8:104383471	0.013338952	chr8	104383470	104383471	CTHRC1	115908					CTHRC1	collagen triple helix repeat containing 1 [Source:HGNC Symbol;Acc:HGNC:18831]
chr8:144154467	-0.000929861	chr8	144154466	144154467					C8orf31	C8orf31	C8orf31	chromosome 8 open reading frame 31 [Source:HGNC Symbol;Acc:HGNC:26731]
chr8:144718617	-0.014954092	chr8	144718616	144718617			ZNF623	9831			ZNF623	zinc finger protein 623 [Source:HGNC Symbol;Acc:HGNC:29084]
chr8:145598172	-0.0003041	chr8	145598171	145598172			ADCK5	203054			ADCK5	aarF domain containing kinase 5 [Source:HGNC Symbol;Acc:HGNC:21738]
chr8:145743113	0.504796951	chr8	145743112	145743113	RECQL4	9401/9684	RECQL4	9401			RECQL4	RecQ like helicase 4 [Source:HGNC Symbol;Acc:HGNC:9949]
chr9:971825	0.165600065	chr9	971824	971825					DMRT1	DMRT1	DMRT1	doublesex and mab-3 related transcription factor 1 [Source:HGNC Symbol;Acc:HGNC:2934]
chr9:23826373	0.092702921	chr9	23826372	23826373	ELAVL2	1993					ELAVL2	ELAV like RNA binding protein 2 [Source:HGNC Symbol;Acc:HGNC:3313]
chr9:34370894	0.000357002	chr9	34370893	34370894			MYORG	57462			MYORG	myogenesis regulating glycosidase (putative) [Source:HGNC Symbol;Acc:HGNC:19918]
chr9:34370922	0.028652318	chr9	34370921	34370922			MYORG	57462			MYORG	myogenesis regulating glycosidase (putative) [Source:HGNC Symbol;Acc:HGNC:19918]
chr9:73028130	-0.67976608	chr9	73028129	73028130			KLF9	687			KLF9	Kruppel like factor 9 [Source:HGNC Symbol;Acc:HGNC:1123]
chr9:92219884	-0.238865372	chr9	92219883	92219884	GADD45G	10912					GADD45G	growth arrest and DNA damage inducible gamma [Source:HGNC Symbol;Acc:HGNC:4097]
chr9:94124204	-0.279760846	chr9	94124203	94124204	AUH	549	AUH	549			AUH	AU RNA binding methylglutaconyl-CoA hydratase [Source:HGNC Symbol;Acc:HGNC:890]
chr9:95377491	0.003258138	chr9	95377490	95377491			IPPK	64768			IPPK	inositol-pentakisphosphate 2-kinase [Source:HGNC Symbol;Acc:HGNC:14645]
chr9:99983562	0.121559691	chr9	99983561	99983562					SUGT1P4-STRA6LP	SUGT1P4-STRA6LP	SUGT1P4-STRA6LP	SUGT1P4-STRA6LP readthrough [Source:HGNC Symbol;Acc:HGNC:53834]
chr9:106761748	-0.533345572	chr9	106761747	106761748					SMC2	SMC2	SMC2	structural maintenance of chromosomes 2 [Source:HGNC Symbol;Acc:HGNC:14011]
chr9:113342534	-0.11775966	chr9	113342533	113342534	SVEP1	79987					SVEP1	sushi, von Willebrand factor type A, EGF and pentraxin domain containing 1 [Source:HGNC Symbol;Acc:HGNC:15985]
chr9:114860820	0.101364337	chr9	114860819	114860820			SUSD1	100422990/64420			SUSD1	sushi domain containing 1 [Source:HGNC Symbol;Acc:HGNC:25413]
chr9:125241383	-0.044424692	chr9	125241382	125241383	OR1J1	347168					OR1J1	olfactory receptor family 1 subfamily J member 1 [Source:HGNC Symbol;Acc:HGNC:8208]
chr9:127619121	0.023457735	chr9	127619120	127619121			WDR38	401551			WDR38	WD repeat domain 38 [Source:HGNC Symbol;Acc:HGNC:23745]
chr9:136474645	0.151041685	chr9	136474644	136474645					DBH	DBH	DBH	dopamine beta-hydroxylase [Source:HGNC Symbol;Acc:HGNC:2689]
chr10:1140142	-0.039005078	chr10	1140141	1140142			WDR37	22884			WDR37	WD repeat domain 37 [Source:HGNC Symbol;Acc:HGNC:31406]
chr10:13516228	-0.198179616	chr10	13516227	13516228			BEND7	222389			BEND7	BEN domain containing 7 [Source:HGNC Symbol;Acc:HGNC:23514]
chr10:17495134	-0.047171679	chr10	17495133	17495134			ST8SIA6	338596			ST8SIA6	ST8 alpha-N-acetyl-neuraminide alpha-2,8-sialyltransferase 6 [Source:HGNC Symbol;Acc:HGNC:23317]
chr10:25463776	0.038105086	chr10	25463775	25463776	GPR158	57512	AS1	100128811			GPR158	G protein-coupled receptor 158 [Source:HGNC Symbol;Acc:HGNC:23689]
chr10:72043498	0.04874675	chr10	72043497	72043498	NPFFR1	64106					NPFFR1	neuropeptide FF receptor 1 [Source:HGNC Symbol;Acc:HGNC:17425]
chr10:76993951	0.02739462	chr10	76993950	76993951			COMTD1	118881			COMTD1	catechol-O-methyltransferase domain containing 1 [Source:HGNC Symbol;Acc:HGNC:26309]
chr10:102321944	0.34072988	chr10	102321943	102321944					HIF1AN	HIF1AN	HIF1AN	hypoxia inducible factor 1 subunit alpha inhibitor [Source:HGNC Symbol;Acc:HGNC:17113]
chr10:102322128	0.129585461	chr10	102322127	102322128					HIF1AN	HIF1AN	HIF1AN	hypoxia inducible factor 1 subunit alpha inhibitor [Source:HGNC Symbol;Acc:HGNC:17113]
chr10:102504332	-0.430805318	chr10	102504331	102504332	PAX2	5076					PAX2	paired box 2 [Source:HGNC Symbol;Acc:HGNC:8616]
chr10:102969822	-0.03930944	chr10	102969821	102969822					LBX1	LBX1	LBX1	ladybird homeobox 1 [Source:HGNC Symbol;Acc:HGNC:16960]
chr10:103534546	0.170568171	chr10	103534545	103534546			FGF8	2253			FGF8	fibroblast growth factor 8 [Source:HGNC Symbol;Acc:HGNC:3686]
chr10:120458330	0.057926588	chr10	120458329	120458330			CACUL1	143384			CACUL1	CDK2 associated cullin domain 1 [Source:HGNC Symbol;Acc:HGNC:23727]
chr11:601623	0.040014698	chr11	601622	601623			PHRF1	57661			PHRF1	PHD and ring finger domains 1 [Source:HGNC Symbol;Acc:HGNC:24351]
chr11:2013461	-0.02548407	chr11	2013460	2013461					MRPL23-AS1	MRPL23-AS1	MRPL23-AS1	MRPL23 antisense RNA 1 [Source:HGNC Symbol;Acc:HGNC:42812]
chr11:3444096	-0.030573761	chr11	3444095	3444096					TSSC2	TSSC2	TSSC2	tumor suppressing subtransferable candidate 2 pseudogene [Source:HGNC Symbol;Acc:HGNC:12384]
chr11:43602594	0.170880643	chr11	43602593	43602594	MIR129	406918					MIR129	MicroRNA 129 [Source: Gene Cards]
chr11:61335071	0.193039512	chr11	61335070	61335071			SYT7	9066			SYT7	synaptotagmin 7 [Source:HGNC Symbol;Acc:HGNC:11514]
chr11:61891686	-0.112156826	chr11	61891685	61891686			INCENP	3619			INCENP	inner centromere protein [Source:HGNC Symbol;Acc:HGNC:6058]
chr11:66135686	0.021582511	chr11	66135685	66135686			SLC29A2	3177			SLC29A2	solute carrier family 29 member 2 [Source:HGNC Symbol;Acc:HGNC:11004]
chr11:68671900	-0.080402863	chr11	68671899	68671900	MRPL21	219927	IGHMBP2	3508			MRPL21	mitochondrial ribosomal protein L21 [Source:HGNC Symbol;Acc:HGNC:14479]
chr11:75140869	0.003087022	chr11	75140868	75140869			KLHL35	283212			KLHL35	kelch like family member 35 [Source:HGNC Symbol;Acc:HGNC:26597]
chr11:75141501	0.340781625	chr11	75141500	75141501	KLHL35	283212	KLHL35	283212			KLHL35	kelch like family member 35 [Source:HGNC Symbol;Acc:HGNC:26597]
chr11:75207769	0.132644292	chr11	75207768	75207769			GDPD5	81544			GDPD5	glycerophosphodiester phosphodiesterase domain containing 5 [Source:HGNC Symbol;Acc:HGNC:28804]
chr11:93471573	0.137891794	chr11	93471572	93471573			TAF1D	79101			TAF1D	TATA-box binding protein associated factor, RNA polymerase I subunit D [Source:HGNC Symbol;Acc:HGNC:28759]
chr11:129765252	0.179528621	chr11	129765251	129765252			NFRKB	4798			NFRKB	nuclear factor related to kappaB binding protein [Source:HGNC Symbol;Acc:HGNC:7802]
chr11:130304592	-0.05267123	chr11	130304591	130304592					ADAMTS8	ADAMTS8	ADAMTS8	ADAM metallopeptidase with thrombospondin type 1 motif 8 [Source:HGNC Symbol;Acc:HGNC:224]
chr12:3601611	0.09832241	chr12	3601610	3601611			PRMT8	56341			PRMT8	protein arginine methyltransferase 8 [Source:HGNC Symbol;Acc:HGNC:5188]
chr12:3948327	0.105603484	chr12	3948326	3948327			PARP11	57097			PARP11	poly(ADP-ribose) polymerase family member 11 [Source:HGNC Symbol;Acc:HGNC:1186]
chr12:6875817	-0.013102384	chr12	6875816	6875817			PTMS	5763/8079			PTMS	parathymosin [Source:HGNC Symbol;Acc:HGNC:9629]
chr12:11653465	0.023984162	chr12	11653464	11653465					LINC01252	LINC01252	LINC01252	long intergenic non-protein coding RNA 1252 [Source:HGNC Symbol;Acc:HGNC:27888]
chr12:11653486	0.098863924	chr12	11653485	11653486					LINC01252	LINC01252	LINC01252	long intergenic non-protein coding RNA 1252 [Source:HGNC Symbol;Acc:HGNC:27888]
chr12:11653648	0.044792832	chr12	11653647	11653648					LINC01252	LINC01252	LINC01252	long intergenic non-protein coding RNA 1252 [Source:HGNC Symbol;Acc:HGNC:27888]
chr12:11653723	0.134839175	chr12	11653722	11653723					LINC01252	LINC01252	LINC01252	long intergenic non-protein coding RNA 1252 [Source:HGNC Symbol;Acc:HGNC:27888]
chr12:14373455	0.059957201	chr12	14373454	14373455					ATF7IP	ATF7IP	ATF7IP	activating transcription factor 7 interacting protein [Source:HGNC Symbol;Acc:HGNC:20092]
chr12:14927467	0.18574469	chr12	14927466	14927467	H2AFJ	55766	H2AFJ	55766			H2AFJ	H2A histone family member J [Source:HGNC Symbol;Acc:HGNC:14456]
chr12:47629508	-0.134458463	chr12	47629507	47629508			PCED1B	91523			PCED1B	PC-esterase domain containing 1B [Source:HGNC Symbol;Acc:HGNC:28255]
chr12:88535932	-1.062793642	chr12	88535931	88535932	CEP290	160418/80184	CEP290	80184			CEP290	centrosomal protein 290 [Source:HGNC Symbol;Acc:HGNC:29021]
chr12:100593355	0.127619881	chr12	100593354	100593355	ACTR6	64431					ACTR6	actin related protein 6 [Source:HGNC Symbol;Acc:HGNC:24025]
chr12:110036260	-0.079074962	chr12	110036259	110036260					MVK	MVK	MVK	mevalonate kinase [Source:HGNC Symbol;Acc:HGNC:7530]
chr12:114029506	0.127802095	chr12	114029505	114029506					LHX5	LHX5	LHX5	LIM homeobox 5 [Source:HGNC Symbol;Acc:HGNC:14216]
chr12:120868477	0.019202826	chr12	120868476	120868477					COX6A1	COX6A1	COX6A1	cytochrome c oxidase subunit 6A1 [Source:HGNC Symbol;Acc:HGNC:2277]
chr13:58207487	0.074315541	chr13	58207486	58207487			PCDH17	27253			PCDH17	protocadherin 17 [Source:HGNC Symbol;Acc:HGNC:14267]
chr13:74709534	0.030487825	chr13	74709533	74709534	KLF12	11278					KLF12	Kruppel like factor 12 [Source:HGNC Symbol;Acc:HGNC:6346]
chr13:100547961	0.105307617	chr13	100547960	100547961			CLYBL	171425			CLYBL	citrate lyase beta like [Source:HGNC Symbol;Acc:HGNC:18355]
chr13:114802608	-0.009951791	chr13	114802607	114802608			RASA3	22821			RASA3	RAS p21 protein activator 3 [Source:HGNC Symbol;Acc:HGNC:20331]
chr14:21492433	-0.037563661	chr14	21492432	21492433			NDRG2	57447			NDRG2	NDRG family member 2 [Source:HGNC Symbol;Acc:HGNC:14460]
chr14:50698645	0.514384677	chr14	50698644	50698645	SOS2	6655					SOS2	SOS Ras/Rho guanine nucleotide exchange factor 2 [Source:HGNC Symbol;Acc:HGNC:11188]
chr14:61641671	0.083875901	chr14	61641670	61641671					PRKCH	PRKCH	PRKCH	protein kinase C eta [Source:HGNC Symbol;Acc:HGNC:9403]
chr14:93389666	0.238393454	chr14	93389665	93389666			CHGA	1113			CHGA	chromogranin A [Source:HGNC Symbol;Acc:HGNC:1929]
chr14:93389677	0.282020746	chr14	93389676	93389677			CHGA	1113			CHGA	chromogranin A [Source:HGNC Symbol;Acc:HGNC:1929]
chr14:93389857	0.134588779	chr14	93389856	93389857			CHGA	1113			CHGA	chromogranin A [Source:HGNC Symbol;Acc:HGNC:1929]
chr14:100437554	0.088126975	chr14	100437553	100437554	EVL	51466					EVL	Enah/Vasp-like [Source:HGNC Symbol;Acc:HGNC:20234]
chr14:102027734	0.144429588	chr14	102027733	102027734	MIR1247	100302145/1735	DIO3	1735			MIR1247	microRNA 1247 [Source:HGNC Symbol;Acc:HGNC:35313]
chr14:102095092	0.869209502	chr14	102095091	102095092					DIO3	DIO3	DIO3	iodothyronine deiodinase 3 [Source:HGNC Symbol;Acc:HGNC:2885]
chr14:104800934	-0.06804138	chr14	104800933	104800934					KIF26A	KIF26A	KIF26A	kinesin family member 26A [Source:HGNC Symbol;Acc:HGNC:20226]
chr15:51973694	0.014233777	chr15	51973693	51973694	SCG3	29106	SCG3	29106			SCG3	secretogranin III [Source:HGNC Symbol;Acc:HGNC:13707]
chr15:75639374	0.241467171	chr15	75639373	75639374	NEIL1	79661	NEIL1	79661			NEIL1	nei like DNA glycosylase 1 [Source:HGNC Symbol;Acc:HGNC:18448]
chr15:76638756	0.423777749	chr15	76638755	76638756					SCAPER	SCAPER	SCAPER	S-phase cyclin A associated protein in the ER [Source:HGNC Symbol;Acc:HGNC:13081]
chr15:89910797	0.037992266	chr15	89910796	89910797	MIR9	254559/407051					MIR9	MicroRNA 9 [Source: Gene Cards]
chr15:93978246	-0.084508616	chr15	93978245	93978246					RGMA	RGMA	RGMA	repulsive guidance molecule BMP co-receptor a [Source:HGNC Symbol;Acc:HGNC:30308]
chr16:1392727	0.049308164	chr16	1392726	1392727			BAIAP3	8938			BAIAP3	BAI1 associated protein 3 [Source:HGNC Symbol;Acc:HGNC:948]
chr16:2228746	0.001976008	chr16	2228745	2228746			CASKIN1	57524			CASKIN1	CASK interacting protein 1 [Source:HGNC Symbol;Acc:HGNC:20879]
chr16:19897788	0.031534999	chr16	19897787	19897788	GPRC5B	51704					GPRC5B	G protein-coupled receptor class C group 5 member B [Source:HGNC Symbol;Acc:HGNC:13308]
chr16:25118418	-1.281314335	chr16	25118417	25118418					LCMT1	LCMT1	LCMT1	leucine carboxyl methyltransferase 1 [Source:HGNC Symbol;Acc:HGNC:17557]
chr16:47177600	0.020743764	chr16	47177599	47177600			NETO2	81831			NETO2	neuropilin and tolloid like 2 [Source:HGNC Symbol;Acc:HGNC:14644]
chr16:89313833	1.401204749	chr16	89313832	89313833					ZNF778	ZNF778	ZNF778	zinc finger protein 778 [Source:HGNC Symbol;Acc:HGNC:26479]
chr16:89768320	0.000251769	chr16	89768319	89768320	SPATA2L	124044					SPATA2L	spermatogenesis associated 2 like [Source:HGNC Symbol;Acc:HGNC:28393]
chr17:21319539	0.086113575	chr17	21319538	21319539			KCNJ12	3768			KCNJ12	potassium voltage-gated channel subfamily J member 12 [Source:HGNC Symbol;Acc:HGNC:6258]
chr17:27369780	0.267588919	chr17	27369779	27369780	PIPOX	51268					PIPOX	pipecolic acid and sarcosine oxidase [Source:HGNC Symbol;Acc:HGNC:17804]
chr17:27507452	0.024373405	chr17	27507451	27507452	MYO18A	399687					MYO18A	myosin XVIIIA [Source:HGNC Symbol;Acc:HGNC:31104]
chr17:38149275	-0.069860466	chr17	38149274	38149275			PSMD3	5709			PSMD3	proteasome 26S subunit, non-ATPase 3 [Source:HGNC Symbol;Acc:HGNC:9560]
chr17:38803639	-0.317002901	chr17	38803638	38803639			SMARCE1	6605			SMARCE1	SWI/SNF related, matrix associated, actin dependent regulator of chromatin, subfamily e, member 1 [Source:HGNC Symbol;Acc:HGNC:11109]
chr17:40700366	0.056013637	chr17	40700365	40700366					HSD17B1	HSD17B1	HSD17B1	hydroxysteroid 17-beta dehydrogenase 1 [Source:HGNC Symbol;Acc:HGNC:5210]
chr17:43024970	0.615096333	chr17	43024969	43024970	KIF18B	146909	KIF18B	146909			KIF18B	kinesin family member 18B [Source:HGNC Symbol;Acc:HGNC:27102]
chr17:44213787	0.054144529	chr17	44213786	44213787					WNT3	WNT3	WNT3	Wnt family member 3 [Source:HGNC Symbol;Acc:HGNC:12782]
chr17:44849789	0.03683435	chr17	44849788	44849789			WNT3	7473			WNT3	Wnt family member 3 [Source:HGNC Symbol;Acc:HGNC:12782]
chr17:60215342	0.211763595	chr17	60215341	60215342					MED13	MED13	MED13	mediator complex subunit 13 [Source:HGNC Symbol;Acc:HGNC:22474]
chr17:60215559	0.107957611	chr17	60215558	60215559					MED13	MED13	MED13	mediator complex subunit 13 [Source:HGNC Symbol;Acc:HGNC:22474]
chr17:70112877	0.038449259	chr17	70112876	70112877					SOX9	SOX9	SOX9	SRY-box 9 [Source:HGNC Symbol;Acc:HGNC:11204]
chr17:72667641	0.061716561	chr17	72667640	72667641			RAB37	326624			RAB37	RAB37, member RAS oncogene family [Source:HGNC Symbol;Acc:HGNC:30268]
chr17:76564998	-0.062698431	chr17	76564997	76564998			DNAH17	8632			DNAH17	dynein axonemal heavy chain 17 [Source:HGNC Symbol;Acc:HGNC:2946]
chr17:77814365	0.090769536	chr17	77814364	77814365	CBX4	8535					CBX4	chromobox 4 [Source:HGNC Symbol;Acc:HGNC:1554]
chr18:5630548	-0.517112248	chr18	5630547	5630548	EPB41L3	23136	EPB41L3	23136			EPB41L3	erythrocyte membrane protein band 4.1 like 3 [Source:HGNC Symbol;Acc:HGNC:3380]
chr18:11512933	-0.047371355	chr18	11512932	11512933					GNAL	GNAL	GNAL	G protein subunit alpha L [Source:HGNC Symbol;Acc:HGNC:4388]
chr18:32307006	0.084313445	chr18	32307005	32307006			DTNA	1837			DTNA	dystrobrevin alpha [Source:HGNC Symbol;Acc:HGNC:3057]
chr18:55102508	0.183386026	chr18	55102507	55102508	ONECUT2	9480					ONECUT2	one cut homeobox 2 [Source:HGNC Symbol;Acc:HGNC:8139]
chr19:1079821	0.009195901	chr19	1079820	1079821			ARHGAP45	23526			ARHGAP45	Rho GTPase Activating Protein 45 [Source: Gene Cards]
chr19:2135945	0.276074186	chr19	2135944	2135945			AP3D1	8943			AP3D1	adaptor related protein complex 3 subunit delta 1 [Source:HGNC Symbol;Acc:HGNC:568]
chr19:4894993	0.060657183	chr19	4894992	4894993			ARRDC5	645432			ARRDC5	arrestin domain containing 5 [Source:HGNC Symbol;Acc:HGNC:31407]
chr19:11076390	0.044192241	chr19	11076389	11076390			SMARCA4	6597			SMARCA4	SWI/SNF related, matrix associated, actin dependent regulator of chromatin, subfamily a, member 4 [Source:HGNC Symbol;Acc:HGNC:11100]
chr19:11590410	0.090034521	chr19	11590409	11590410			ELAVL3	1995			ELAVL3	ELAV like RNA binding protein 3 [Source:HGNC Symbol;Acc:HGNC:3314]
chr19:11590430	0.072447289	chr19	11590429	11590430			ELAVL3	1995			ELAVL3	ELAV like RNA binding protein 3 [Source:HGNC Symbol;Acc:HGNC:3314]
chr19:17716855	0.061196474	chr19	17716854	17716855			UNC13A	23025			UNC13A	unc-13 homolog A [Source:HGNC Symbol;Acc:HGNC:23150]
chr19:18343941	0.000190951	chr19	18343940	18343941			PDE4C	5143			PDE4C	Phosphodiesterase 4C [Source: Gene Cards]
chr19:18344054	0.02332818	chr19	18344053	18344054			PDE4C	5143			PDE4C	Phosphodiesterase 4C [Source: Gene Cards]
chr19:18344113	0.159872188	chr19	18344112	18344113			PDE4C	5143			PDE4C	Phosphodiesterase 4C [Source: Gene Cards]
chr19:18790681	-0.015777527	chr19	18790680	18790681					CRTC1	CRTC1	CRTC1	CREB regulated transcription coactivator 1 [Source:HGNC Symbol;Acc:HGNC:16062]
chr19:19648255	0.016645623	chr19	19648254	19648255	CILP2	148113	YJEFN3	374887			CILP2	cartilage intermediate layer protein 2 [Source:HGNC Symbol;Acc:HGNC:24213]
chr19:20606448	0.028543313	chr19	20606447	20606448			ZNF826P	664701			ZNF826P	zinc finger protein 826, pseudogene [Source:HGNC Symbol;Acc:HGNC:33875]
chr19:37096548	0.030125209	chr19	37096547	37096548	ZNF529	57711	ZNF382	84911			ZNF529	zinc finger protein 529 [Source:HGNC Symbol;Acc:HGNC:29328]
chr19:38270207	-0.100021206	chr19	38270206	38270207			ZNF573	126231			ZNF573	zinc finger protein 573 [Source:HGNC Symbol;Acc:HGNC:26420]
chr19:39993675	0.016803059	chr19	39993674	39993675			DLL3	10683			DLL3	Delta Like Canonical Notch Ligand 3 [Source: Gene Cards]
chr19:40971269	-0.21252842	chr19	40971268	40971269	SPTBN4	57731	BLVRB	645			SPTBN4	spectrin beta, non-erythrocytic 4 [Source:HGNC Symbol;Acc:HGNC:14896]
chr19:41025423	0.002913672	chr19	41025422	41025423			SPTBN4	57731			SPTBN4	spectrin beta, non-erythrocytic 4 [Source:HGNC Symbol;Acc:HGNC:14896]
chr19:41060512	0.014464193	chr19	41060511	41060512			SPTBN4	57731			SPTBN4	spectrin beta, non-erythrocytic 4 [Source:HGNC Symbol;Acc:HGNC:14896]
chr19:47951118	0.018472472	chr19	47951117	47951118			SLC8A2	6543			SLC8A2	solute carrier family 8 member A2 [Source:HGNC Symbol;Acc:HGNC:11069]
chr19:47951121	0.183798911	chr19	47951120	47951121			SLC8A2	6543			SLC8A2	solute carrier family 8 member A2 [Source:HGNC Symbol;Acc:HGNC:11069]
chr19:47951124	0.162955647	chr19	47951123	47951124			SLC8A2	6543			SLC8A2	solute carrier family 8 member A2 [Source:HGNC Symbol;Acc:HGNC:11069]
chr19:47951146	0.147635539	chr19	47951145	47951146			SLC8A2	6543			SLC8A2	solute carrier family 8 member A2 [Source:HGNC Symbol;Acc:HGNC:11069]
chr19:50837136	0.22934013	chr19	50837135	50837136			NR1H2	256236/7376			NR1H2	Nuclear Receptor Subfamily 1 Group H Member 2 [Source: Gene Cards]
chr19:51228597	0.204675234	chr19	51228596	51228597			CLEC11A	6320			CLEC11A	C-type lectin domain containing 11A [Source:HGNC Symbol;Acc:HGNC:10576]
chr19:58038575	0.8338866	chr19	58038574	58038575	ZNF549	256051					ZNF549	zinc finger protein 549 [Source:HGNC Symbol;Acc:HGNC:26632]
chr19:58038585	0.354124151	chr19	58038584	58038585	ZNF549	256051					ZNF549	zinc finger protein 549 [Source:HGNC Symbol;Acc:HGNC:26632]
chr19:58258036	0.431139119	chr19	58258035	58258036	ZNF587	84914	ZNF776	284309			ZNF587	zinc finger protein 587 [Source:HGNC Symbol;Acc:HGNC:30955]
chr19:58514438	0.261439018	chr19	58514437	58514438	LOC100128398	100128398	ZNF606	100128398/80095			LOC100128398	Uncharacterized LOC100128398 [Source: Gene Cards]
chr19:58521006	0.127607339	chr19	58521005	58521006					LOC100128398	LOC100128398	LOC100128398	Uncharacterized LOC100128398 [Source: Gene Cards]
chr20:24993534	-0.051180208	chr20	24993533	24993534			ACSS1	84532			ACSS1	acyl-CoA synthetase short chain family member 1 [Source:HGNC Symbol;Acc:HGNC:16091]
chr20:25565864	0.087603306	chr20	25565863	25565864			NINL	22981			NINL	ninein like [Source:HGNC Symbol;Acc:HGNC:29163]
chr20:34680669	-0.307767032	chr20	34680668	34680669			EPB41L1	2036			EPB41L1	erythrocyte membrane protein band 4.1 like 1 [Source:HGNC Symbol;Acc:HGNC:3378]
chr20:37075451	0.279289784	chr20	37075450	37075451	SNHG11	128439/677821	SNHG11	128439			SNHG11	small nucleolar RNA host gene 11 [Source:HGNC Symbol;Acc:HGNC:25046]
chr20:44462611	-0.575987649	chr20	44462610	44462611	SNX21	90203	SNX21	90203			SNX21	sorting nexin family member 21 [Source:HGNC Symbol;Acc:HGNC:16154]
chr20:44718631	-0.028504379	chr20	44718630	44718631	NCOA5	57727					NCOA5	nuclear receptor coactivator 5 [Source:HGNC Symbol;Acc:HGNC:15909]
chr20:49405299	-0.023390576	chr20	49405298	49405299					BCAS4	BCAS4	BCAS4	breast carcinoma amplified sequence 4 [Source:HGNC Symbol;Acc:HGNC:14367]
chr20:60717650	-0.002909539	chr20	60717649	60717650	SS18L1	26039	PSMA7	5688			SS18L1	SS18L1 subunit of BAF chromatin remodeling complex [Source:HGNC Symbol;Acc:HGNC:15592]
chr20:61569784	0.542140821	chr20	61569783	61569784	DIDO1	11083	GID8	54994			DIDO1	death inducer-obliterator 1 [Source:HGNC Symbol;Acc:HGNC:2680]
chr20:62715348	-0.112147337	chr20	62715347	62715348			OPRL1	198437/4987			OPRL1	opioid related nociceptin receptor 1 [Source:HGNC Symbol;Acc:HGNC:8155]
chr21:18884473	0.101905842	chr21	18884472	18884473	CXADR	1525					CXADR	CXADR Ig-like cell adhesion molecule [Source:HGNC Symbol;Acc:HGNC:2559]
chr21:34697073	0.334632294	chr21	34697072	34697073			IFNAR1	3454			IFNAR1	interferon alpha and beta receptor subunit 1 [Source:HGNC Symbol;Acc:HGNC:5432]
chr21:35720449	0.022078671	chr21	35720448	35720449					KCNE2	KCNE2	KCNE2	potassium voltage-gated channel subfamily E regulatory subunit 2 [Source:HGNC Symbol;Acc:HGNC:6242]
chr21:44394257	-0.276896088	chr21	44394256	44394257	PKNOX1	5316					PKNOX1	PBX/knotted 1 homeobox 1 [Source:HGNC Symbol;Acc:HGNC:9022]
chr21:45149141	-0.009994522	chr21	45149140	45149141			PDXK	8566			PDXK	pyridoxal kinase [Source:HGNC Symbol;Acc:HGNC:8819]
chr22:19418746	-0.045463827	chr22	19418745	19418746	MRPL40	64976	HIRA	7290			MRPL40	mitochondrial ribosomal protein L40 [Source:HGNC Symbol;Acc:HGNC:14491]
chr22:31741316	0.03984127	chr22	31741315	31741316			PATZ1	23598			PATZ1	POZ/BTB and AT hook containing zinc finger 1 [Source:HGNC Symbol;Acc:HGNC:13071]
chr22:43650639	-0.179763761	chr22	43650638	43650639			SCUBE1	80274			SCUBE1	signal peptide, CUB domain and EGF like domain containing 1 [Source:HGNC Symbol;Acc:HGNC:13441]
chr22:45680902	0.022210172	chr22	45680901	45680902	UPK3A	7380	UPK3A	7380			UPK3A	uroplakin 3A [Source:HGNC Symbol;Acc:HGNC:12580]
chr22:47367825	-0.011612333	chr22	47367824	47367825			TBC1D22A	25771			TBC1D22A	TBC1 domain family member 22A [Source:HGNC Symbol;Acc:HGNC:1309]
chrX:15353923	-0.013917543	chrX	15353922	15353923	PIGA	5277					PIGA	phosphatidylinositol glycan anchor biosynthesis class A [Source:HGNC Symbol;Acc:HGNC:8957]
chrX:18372765	-0.070157246	chrX	18372764	18372765	SCML2	10389	SCML2	10389			SCML2	Scm polycomb group protein like 2 [Source:HGNC Symbol;Acc:HGNC:10581]
chrX:118986721	-0.042793508	chrX	118986720	118986721			UPF3B	65109			UPF3B	UPF3B regulator of nonsense mediated mRNA decay [Source:HGNC Symbol;Acc:HGNC:20439]
chrX:129300199	-0.059210791	chrX	129300198	129300199	AIFM1	9131					AIFM1	apoptosis inducing factor mitochondria associated 1 [Source:HGNC Symbol;Acc:HGNC:8768]
