# Supplementary material for: Estimating breast tissue-specific DNA methylation age using next-generation sequencing data
Source: Clin Epigenetics. 2020 Mar 12;12:45. doi: 10.1186/s13148-020-00834-4 (PMC7282053; doi:10.1186/s13148-020-00834-4)
Supplement: Supplementary file 3 — Additional file 3. R software tutorial. This file contains R software (https://cran.r-project.org/) which reads in Additional file 1 as well as user-provided DNAm data and returns the estimated DNAm ages for each sample within the user-provided data set. [file 13148_2020_834_MOESM3_ESM.zip]

Archive with 2 entries (1 files):
- 13148_2020_834_MOESM1_ESM/13148_2020_834_MOESM3_ESM.R
- 13148_2020_834_MOESM1_ESM/
