# Supplementary material for: Estimating breast tissue-specific DNA methylation age using next-generation sequencing data
Source: Clin Epigenetics. 2020 Mar 12;12:45. doi: 10.1186/s13148-020-00834-4 (PMC7282053; doi:10.1186/s13148-020-00834-4)
Supplement: Supplementary file 3 — Additional file 3. R software tutorial. This file contains R software (https://cran.r-project.org/) which reads in Additional file 1 as well as user-provided DNAm data and returns the estimated DNAm ages for each sample within the user-provided data set. [file 13148_2020_834_MOESM3_ESM.zip › 13148_2020_834_MOESM1_ESM/13148_2020_834_MOESM3_ESM.R]

##########################################################################
# A Simple R script to read in methylation data and coefficients for our
# breast tissue-specific DNAm age model, estimate DNAm age for samples,
# and write out a file "DNAmAges.csv" containing results
# 
# James R. Castle - 12 November 2019
# Questions on how to use this script? Contact James Castle at 
# james.castle@uky.edu
##########################################################################


# MODEL.COEF.FILE is a csv that contains the genomic location
# and model coefficient for the 286 Clock CpGs
MODEL.COEF.FILE <- "AdditionalFile1.csv"

# METHYL.FILE is a text file that contains a matrix of beta values
# for profiled CpGs. CpGs are in the rows, while samples are in the 
# columns. One additional column called "position" is required. This
# columns will give the genomic location for each CpG in the following 
# format chr<#>:<bppos>. E.g., chr3:12345
METHYL.FILE <- ""


##########################################################################
# AGE TRANSFORM FUNCTION 
##########################################################################

# Function to transform the values estimated from our model into
# DNAm ages. Credit to Steve Horvath, from whom I took this function
anti.trafo = function(x, adult.age=20){ 
  ifelse(x < 0, (1 + adult.age) * exp(x) - 1, (1 + adult.age) * x + adult.age) 
}


##########################################################################
# LOAD MODEL 
##########################################################################
df.model <- read.csv(MODEL.COEF.FILE, header = TRUE, stringsAsFactors = FALSE)
df.model <- df.model[ , c("Coef.ID", "Coef.Value")]


##########################################################################
# LOAD METHYL FILE
##########################################################################
df.methyl <- read.table(METHYL.FILE, header = TRUE, sep = '\t', stringsAsFactors = FALSE)
df.methyl <- df.methyl[which(df.methyl$position %in% df.model$Coef.ID),]
rownames(df.methyl) <- df.methyl$position
df.methyl$position <- NULL
df.methyl["Intercept",] <- 1


##########################################################################
# CHECK CPGS
##########################################################################

# Are all 286 Clock CpGs profiled in df.methyl?
not.profiled <- df.model[which(!(df.model$Coef.ID %in% rownames(df.methyl))), "Coef.ID"]
if(length(not.profiled) > 0){
  print(paste0("ERROR: Clock CpGs ", not.profiled, " is not present in the methylation matrix"))
  print("If these CpGs were not profiled, consider two options:")
  print("    1. Impute the missing beta values for these CpGs")
  print("    2. Artificially set beta = 0 for these CpGs (these effectively won't be used in the DNAm calculation and reduce the accuracy of the DNAm estimation)")
  stop("Clock CpGs are missing in the methylation matrix")
}

# Does df.methyl have any missing values?
for(icol in 1:ncol(df.methyl)){
  
  samp <- colnames(df.methyl)[icol]
  missing.cpgs <- rownames(df.methyl[which(is.na(df.methyl[,icol])),])
  
  if(length(missing.cpgs) > 0){
    print(paste0("WARNING: Clock CpG ", missing.cpgs, " has a missing beta value for sample ", samp))
    print("Beta values will be set to 0 for these CpGs (these effectively won't be used in the DNAm calculation for this sample and reduce the accuracy of the DNAm estimation)")
    print("Consider imputing missing values in the future")
    
    df.methyl[missing.cpgs, icol] <- 0
  }
  
}


##########################################################################
# ESTIMATE DNAm AGES
##########################################################################
df.model  <- df.model[order(df.model$Coef.ID),]
df.methyl <- df.methyl[order(rownames(df.methyl)),]

if(!all(rownames(df.methyl) == df.model$Coef.ID)) stop("CpGs do not align between df.model and df.methyl, please check")

X    <- data.matrix(df.methyl)
beta <- data.matrix(df.model$Coef.Value)

DNAm.Ages <- t(X) %*% beta
DNAm.Ages <- sapply(DNAm.Ages, anti.trafo)

df.result <- data.frame(Sample=colnames(df.methyl), DNAm.Age = DNAm.Ages)
write.csv(df.result, file = "DNAmAges.csv", row.names = FALSE)

print("DONE!")
